# Supplementary material for: The Key Glutathione S-Transferase Family Genes Involved in the Detoxification of Rice Gramine in Brown Planthopper Nilaparvata lugens
Source: Insects. 2021 Nov 25;12(12):1055. doi: 10.3390/insects12121055 (PMC8704333; doi:10.3390/insects12121055)
Supplement: Supplementary file 1 [file insects-12-01055-s001.zip]

Archive with 1 entries (1 files):
- insects-1404152-supplymentary materials.pdf
